# Supplementary material for: Developing an Empirical Theory of Planned Behavior Model of Healthy Dietary Choice and Evaluating Gamified Feedback Among Japanese Young Adults
Source: Nutrients. 2026 Feb 20;18(4):686. doi: 10.3390/nu18040686 (PMC12943355; doi:10.3390/nu18040686)
Supplement: Supplementary file 1 [file nutrients-18-00686-s001.zip]

Archive with 2 entries (2 files):
- Supplementary_Table_S1r.pdf
- Supplementary_Table_S2r.pdf
